# Supplementary material for: 3D reconstruction of neuronal allometry and neuromuscular projections in asexual planarians using expansion tiling light sheet microscopy
Source: eLife. 2025 Mar 28;13:RP101103. doi: 10.7554/eLife.101103 (PMC11957544; doi:10.7554/eLife.101103)
Supplement: Figure 1—figure supplement 1—source data 1. [file elife-101103-fig1-figsupp1-data1.zip]

Archive with 2 entries (2 files):
- Figure 1ΓÇôfigure supplement 1ΓÇôSource Data 1.xlsx
- __MACOSX/._Figure 1ΓÇôfigure supplement 1ΓÇôSource Data 1.xlsx
