# Supplementary material for: 3D reconstruction of neuronal allometry and neuromuscular projections in asexual planarians using expansion tiling light sheet microscopy
Source: eLife. 2025 Mar 28;13:RP101103. doi: 10.7554/eLife.101103 (PMC11957544; doi:10.7554/eLife.101103)
Supplement: Figure 6—figure supplement 1—source data 1. [file elife-101103-fig6-figsupp1-data1.zip › Figure 6ΓÇôfigure supplement 1ΓÇôSource Data 1.xlsx]

## Sheet: inr-1
length(mm)	width
3.595	0.404
4.237	0.501
3.443	0.507
3.13	0.517
3.587	0.538
4.17	0.546
3.076	0.465
4.055	0.385
3.257	0.612
2.801	0.554
2.419	0.298
3.834	0.638
2.888	0.401
2.977	0.507
2.544	0.437
2.666	0.41
2.698	0.453
3.107	0.433
3.357	0.498
3.742	0.346
4.2	0.549
4.188	0.633
4.428	0.526
3.324	0.545
3.74	0.441
3.388	0.632
2.919	0.475
3.376	0.442
3.267	0.538
2.581	0.351
2.787	0.396
3.301	0.531
2.846	0.412
4.19	0.52
3.253	0.613
3.316	0.48
4.1	0.417
3.255	0.451
3.871	0.537
3.258	0.556

## Sheet: egfp
length	width
3.034	0.713
2.768	0.84
2.17	0.536
3.685	0.872
3.427	0.915
2.585	0.746
3.146	0.683
2.657	0.63
3.871	0.879
3.217	0.825
2.486	0.622
3.365	0.695
2.954	0.688
3.243	0.754
3.307	0.75
3.024	0.568
2.751	0.757
3.077	0.657
2.961	0.651
2.489	0.686
2.55	0.696
2.949	0.62
2.63	0.541
2.164	0.53
3.116	0.553
2.799	0.645
3.318	0.683
2.579	0.614
3.038	0.667
2.914	0.659
2.439	0.639
3.489	0.745
3.343	0.672
2.231	0.623
2.261	0.496
3.291	0.644
2.08	0.535
2.243	0.522
2.598	0.552
2.529	0.502
